# Supplementary material for: A species checklist of the subgenus Culicoides (Avaritia) in China, with a description of a new species (Diptera, Ceratopogonidae)
Source: Zookeys. 2017 Oct 4;(706):117–35. doi: 10.3897/zookeys.706.13535 (PMC5674087; doi:10.3897/zookeys.706.13535)
Supplement: XML Treatment for Culicoides (Avaritia) fenggangensis [file zookeys.706.13535-treatment1.xml]

<!DOCTYPE tp:taxon-treatment
  PUBLIC "-//TaxonX//DTD Taxonomic Treatment Publishing DTD v0 20100105//EN" "tax-treatment-NSO.dtd">
<tp:taxon-treatment xmlns:tp="http://www.plazi.org/taxpub"><tp:treatment-meta><kwd-group><label>Taxon classification</label><kwd><named-content xmlns:xlink="http://www.w3.org/1999/xlink" content-type="kingdom">Animalia</named-content></kwd><kwd><named-content xmlns:xlink="http://www.w3.org/1999/xlink" content-type="order">Diptera</named-content></kwd><kwd><named-content xmlns:xlink="http://www.w3.org/1999/xlink" content-type="family">Ceratopogonidae</named-content></kwd></kwd-group><mixed-citation publication-type="journal"><person-group><name><surname>Chang</surname><given-names>Qiong Qiong</given-names></name><name><surname>Jiang</surname><given-names>Xiao Hong</given-names></name><name><surname>Liu</surname><given-names>Guo Ping</given-names></name><name><surname>Li</surname><given-names>Xiao Fei</given-names></name><name><surname>Hou</surname><given-names>Xiao Hui</given-names></name></person-group><article-title>A species checklist of the subgenus <tp:taxon-name><tp:taxon-name-part taxon-name-part-type="genus" reg="Culicoides">Culicoides</tp:taxon-name-part> (<tp:taxon-name-part taxon-name-part-type="subgenus" reg="Avaritia">Avaritia</tp:taxon-name-part>)</tp:taxon-name> in China, with a description of a new species (<tp:taxon-name><tp:taxon-name-part taxon-name-part-type="order">Diptera</tp:taxon-name-part></tp:taxon-name>, <tp:taxon-name><tp:taxon-name-part taxon-name-part-type="family">Ceratopogonidae</tp:taxon-name-part></tp:taxon-name>)</article-title><source>Zookeys</source><day>4</day><month>10</month><year>2017</year><volume>2017</volume><issue>706</issue><fpage>117</fpage><lpage>135</lpage><pub-id pub-id-type="doi">10.3897/zookeys.706.13535</pub-id></mixed-citation></tp:treatment-meta><tp:nomenclature><tp:taxon-name>
              <tp:taxon-name-part taxon-name-part-type="genus" reg="Culicoides">Culicoides</tp:taxon-name-part> (<tp:taxon-name-part taxon-name-part-type="subgenus" reg="Avaritia">Avaritia</tp:taxon-name-part>) <tp:taxon-name-part taxon-name-part-type="species" reg="fenggangensis">fenggangensis</tp:taxon-name-part><object-id xmlns:xlink="http://www.w3.org/1999/xlink" content-type="zoobank" xlink:type="simple">http://zoobank.org/52A53C15-0F18-4040-B83C-B678BD2E9A66</object-id></tp:taxon-name><tp:taxon-authority>Liu &amp; Hou</tp:taxon-authority><tp:taxon-status xmlns:xlink="http://www.w3.org/1999/xlink" xlink:type="simple">sp. n.</tp:taxon-status><xref ref-type="fig" rid="F1">Figs 1</xref><xref ref-type="fig" rid="F2">, 2</xref><xref ref-type="fig" rid="F3">, 3</xref></tp:nomenclature><tp:treatment-sec sec-type="diagnosis" id="SECID0ENJBV"><title>Diagnosis.</title><p>Male: only species of <italic><tp:taxon-name><tp:taxon-name-part taxon-name-part-type="genus" reg="Culicoides">Culicoides</tp:taxon-name-part></tp:taxon-name></italic> in China with the following combination of features: the 3<sup>rd</sup> segment of the palpus is slender, PR 3.11; the apex of 9<sup>th</sup> tergite has lateral processes; parameres with apical portion elongate, bent abruptly; aedeagus nearly triangular, with a long ovoid process at its apex. Female: only species of <italic><tp:taxon-name><tp:taxon-name-part taxon-name-part-type="genus" reg="Culicoides">Culicoides</tp:taxon-name-part></tp:taxon-name></italic> in China with the following combination of features: cell m<sub>2</sub> with four sparsely distributed pale spots; the 3<sup>rd</sup> segment of the palpus is slender, PR 3.20–3.75.</p></tp:treatment-sec><tp:treatment-sec sec-type="description" id="SECID0ENUBG"><title>Description.</title><p>
              <bold>Female.</bold> <italic>Head</italic> (Fig. <xref ref-type="fig" rid="F2">2a</xref>). Brown. Eyes (Fig. <xref ref-type="fig" rid="F2">2b</xref>) contiguous, abutting medially for length of 1.5 ommatidia, with interfacetal hairs. Antennal pedicel brown; Lengths of antennal flagellomeres in proportion of 19: 14: 14: 15: 15: 15: 16: 17: 25: 25: 25: 31: 47; AR 1.22–1.28 (1.24, n = 3); sensilla coeloconica on flagellomeres 1, 9–13. 3<sup>rd</sup> segment of palpus slender, slightly swollen at apical 1/3, with small, rounded sensory pit (Fig. <xref ref-type="fig" rid="F2">2c–d</xref>); PR 3.20–3.75 (3.45, n = 3). Mandible with 14–18 (16, n = 4) teeth (Fig. <xref ref-type="fig" rid="F2">2e</xref>); Maxilla with 17 teeth (n = 3); P/H ratio 1.04–1.17 (1.11, n = 3).</p><fig id="F1" position="float" orientation="portrait"><label>Figure 1.</label><caption><p>
                  <tp:taxon-name><tp:taxon-name-part taxon-name-part-type="genus" reg="Culicoides">Culicoides</tp:taxon-name-part> (<tp:taxon-name-part taxon-name-part-type="subgenus" reg="Avaritia">A.</tp:taxon-name-part>) <tp:taxon-name-part taxon-name-part-type="species" reg="fenggangensis">fenggangensis</tp:taxon-name-part></tp:taxon-name> sp. n. Left Wing. <bold>a</bold> Female <bold>b</bold> Male.</p></caption><graphic xmlns:xlink="http://www.w3.org/1999/xlink" xlink:href="zookeys-706-117-g001.jpg" position="float" orientation="portrait" xlink:type="simple" id="oo_159425.jpg"/></fig><p>
              <italic>Thorax</italic> (Fig. <xref ref-type="fig" rid="F2">2f</xref>). Dark brown. Scutellum without distinct pattern in slide-mounted specimens. Wing (Fig. <xref ref-type="fig" rid="F1">1a</xref>) with contrasting pattern of pale, dark spots; distal 1/2 of 1<sup>st</sup>, proximal 1/2 of 2<sup>nd</sup> radial cell in dark spot; three pale spots near anterior margin: 1<sup>st</sup> over base of cell r<sub>1</sub> and r-m crossvein extending from below M<sub>1</sub> to margin of costa, 2<sup>nd</sup> over distal of cell r<sub>2</sub> from dorsal portion of M<sub>1</sub> to costa, 3<sup>rd</sup> morphological variation, from dorsal portion of M<sub>1</sub> to just below costa; cell m<sub>1</sub> with two separated pale spots: one spot small, ovoid, another large, triangle, far from distal portion of wing; cell m<sub>2</sub> with four different shapes, sizes pale spots: 1<sup>st</sup> proximal to CuA, 2<sup>nd</sup> between medial and mediocubital forks, 3<sup>rd</sup> and 4<sup>th</sup> below M<sub>2</sub>, latter reaching wing margin; cua<sub>1</sub> with a large, ovoid pale spot abutting wing posterior margin; anal cell with two pale spots: proximal pale spot on Cu<sub>2</sub> and CuA, distal pale spot near mediocubital fork; wing base with faint pale spot on M; macrotrichia sparsely distributed on distal 1/3 of wing, but not in basal cell; wing length 1.45–1.60 (1.52, n = 3) mm, width 0.68–0.73 (0.70, n = 3) mm; CR 0.55–0.59 (0.57, n = 3). <abbrev xmlns:xlink="http://www.w3.org/1999/xlink" xlink:title="Tarsal ratios" id="ABBRID0E1XBG" xlink:type="simple">TR</abbrev> and <abbrev xmlns:xlink="http://www.w3.org/1999/xlink" xlink:title="femur to tarsomere 5" id="ABBRID0E5XBG" xlink:type="simple">F-T</abbrev> of legs (Fig. <xref ref-type="fig" rid="F2">2f</xref>) are given as Table <xref ref-type="table" rid="T1">1</xref>, metatibial distal bristles (Fig. <xref ref-type="fig" rid="F2">2g–h</xref>) with 5 or 6 spines, 1<sup>st</sup> spine is longest.</p><table-wrap id="T1" position="float" orientation="portrait"><label>Table 1.</label><caption><p>Tarsal ratios (<abbrev xmlns:xlink="http://www.w3.org/1999/xlink" xlink:title="Tarsal ratios" id="ABBRID0EZYBG" xlink:type="simple">TR</abbrev>) and measurements of leg segments and tarsomeres from femur to tarsomere 5 (<abbrev xmlns:xlink="http://www.w3.org/1999/xlink" xlink:title="femur to tarsomere 5" id="ABBRID0E4YBG" xlink:type="simple">F-T</abbrev>) of all legs of <italic><tp:taxon-name><tp:taxon-name-part taxon-name-part-type="genus" reg="Culicoides">C.</tp:taxon-name-part> <tp:taxon-name-part taxon-name-part-type="species" reg="fenggangensis">fenggangensis</tp:taxon-name-part></tp:taxon-name></italic> sp. n. (♀).</p></caption><table id="TID0EOYAG" rules="all"><tbody><tr><td rowspan="1" colspan="1">Leg</td><td rowspan="1" colspan="1">
                      <abbrev xmlns:xlink="http://www.w3.org/1999/xlink" xlink:title="Tarsal ratios" id="ABBRID0EYZBG" xlink:type="simple">TR</abbrev>
                    </td><td rowspan="1" colspan="1">
                      <abbrev xmlns:xlink="http://www.w3.org/1999/xlink" xlink:title="femur to tarsomere 5" id="ABBRID0EA1BG" xlink:type="simple">F-T</abbrev>
                    </td></tr><tr><td rowspan="1" colspan="1">Foreleg</td><td rowspan="1" colspan="1">2.12</td><td rowspan="1" colspan="1">85 : 88 : 53 : 25 : 16 : 10 : 11</td></tr><tr><td rowspan="1" colspan="1">Midleg</td><td rowspan="1" colspan="1">2.31</td><td rowspan="1" colspan="1">109 : 114 : 60 : 26 : 16 : 10 : 11</td></tr><tr><td rowspan="1" colspan="1">Hindleg</td><td rowspan="1" colspan="1">1.73</td><td rowspan="1" colspan="1">109 : 115 : 57 : 33 : 17 : 11 : 12</td></tr></tbody></table></table-wrap><p>
              <italic>Abdomen</italic>. Brown. Two subequal-size ovoid spermathecae (Fig. <xref ref-type="fig" rid="F2">2i</xref>), measuring 65.0–72.5 × 50.0–57.5 (n = 3) μm, 65.0–72.5 × 50.0 (n = 2) μm, slender sclerotized necks with 2.5–7.5 (n = 3) μm; third slender, elongate rudimentary spermatheca, length 20.0–25.0 (n = 3) μm.</p><fig id="F2" position="float" orientation="portrait"><label>Figure 2.</label><caption><p>
                  <bold>a–j</bold> <tp:taxon-name><tp:taxon-name-part taxon-name-part-type="genus" reg="Culicoides">Culicoides</tp:taxon-name-part> (<tp:taxon-name-part taxon-name-part-type="subgenus" reg="Avaritia">A.</tp:taxon-name-part>) <tp:taxon-name-part taxon-name-part-type="species" reg="fenggangensis">fenggangensis</tp:taxon-name-part></tp:taxon-name> sp. n. <bold>a</bold> Head, anterior view <bold>b</bold> Eye contiguous, anterior view <bold>c</bold> Left palpus, anterior view <bold>d</bold> Right palpus, anterior view <bold>e</bold> Mandibular teeth <bold>f</bold> Thorax and legs, lateral view <bold>g</bold> Apex of hind tibia and base of first tarsomere, posterior view. <bold>h</bold> Apex of hind tibia and base of first tarsomere, posterior view. <bold>i</bold> Spermathecae <bold>j</bold> Genitalia, ventral view (Female: <bold>a–c, e–i</bold>; Male: <bold>d, j</bold>).</p></caption><graphic xmlns:xlink="http://www.w3.org/1999/xlink" xlink:href="zookeys-706-117-g002.jpg" position="float" orientation="portrait" xlink:type="simple" id="oo_159426.jpg"/></fig><p>
              <bold>Male</bold>. Similar to female with usual sexual differences. Sensilla coeloconica on flagellomeres 1, 11–13; AR 0.87 (n = 1); PR 3.11 (n = 1). Wing with pattern of pale spots as in <!--PageBreak-->Fig. <xref ref-type="fig" rid="F1">1b</xref>, wing length 1.58 (n = 1), width 0.55 (n = 1); CR 0.57 (n = 1). <abbrev xmlns:xlink="http://www.w3.org/1999/xlink" xlink:title="Tarsal ratios" id="ABBRID0EJ4BG" xlink:type="simple">TR</abbrev> and <abbrev xmlns:xlink="http://www.w3.org/1999/xlink" xlink:title="femur to tarsomere 5" id="ABBRID0EN4BG" xlink:type="simple">F-T</abbrev> of legs are given as Table <xref ref-type="table" rid="T2">2</xref>. Genitalia (Fig. <xref ref-type="fig" rid="F2">2j</xref>): 9<sup>th</sup> tergite squarish, distal portion flat with short, conical processes at apicolateral. Ninth sternite with broad, deep, semicircle caudomedian excavation. Gonocoxite twice as long as broad, sclerotized; gonostylus tapering distally, distal portion curved. Parameres (Fig. <xref ref-type="fig" rid="F3">3b</xref>) separate, contiguous in midportions; each with moderately long, slender basal arm, swollen at base, stem long, slightly curved near base; apical portion tapered, elongate, abruptly bent without lateral fringe of spicules. Aedeagus (Fig. <xref ref-type="fig" rid="F3">3a</xref>) nearly triangle, basal arms short, unciform, tapering toward end, basal arch low, extending to 1/5 of total length, distal process 1/6 total length, long ovoid process at apex.</p><fig id="F3" position="float" orientation="portrait"><label>Figure 3.</label><caption><p>
                  <tp:taxon-name><tp:taxon-name-part taxon-name-part-type="genus" reg="Culicoides">Culicoides</tp:taxon-name-part> (<tp:taxon-name-part taxon-name-part-type="subgenus" reg="Avaritia">A.</tp:taxon-name-part>) <tp:taxon-name-part taxon-name-part-type="species" reg="fenggangensis">fenggangensis</tp:taxon-name-part></tp:taxon-name> sp. n. <bold>a</bold> Genitalia and aedeagus (parameres absent), ventral view <bold>b</bold> parameres, ventral view.</p></caption><graphic xmlns:xlink="http://www.w3.org/1999/xlink" xlink:href="zookeys-706-117-g003.jpg" position="float" orientation="portrait" xlink:type="simple" id="oo_159427.jpg"/></fig><table-wrap id="T2" position="float" orientation="portrait"><label>Table 2.</label><caption><p>
                  <abbrev xmlns:xlink="http://www.w3.org/1999/xlink" xlink:title="Tarsal ratios" id="ABBRID0EL6BG" xlink:type="simple">TR</abbrev> and <abbrev xmlns:xlink="http://www.w3.org/1999/xlink" xlink:title="femur to tarsomere 5" id="ABBRID0EP6BG" xlink:type="simple">F-T</abbrev> of all legs of <italic><tp:taxon-name><tp:taxon-name-part taxon-name-part-type="genus" reg="Culicoides">C.</tp:taxon-name-part> <tp:taxon-name-part taxon-name-part-type="species" reg="fenggangensis">fenggangensis</tp:taxon-name-part></tp:taxon-name></italic> sp. n. (♂).</p></caption><table id="TID0E64AG" rules="all"><tbody><tr><th rowspan="1" colspan="1">Leg</th><th rowspan="1" colspan="1">
                      <abbrev xmlns:xlink="http://www.w3.org/1999/xlink" xlink:title="Tarsal ratios" id="ABBRID0ELAAI" xlink:type="simple">TR</abbrev>
                    </th><th rowspan="1" colspan="1">
                      <abbrev xmlns:xlink="http://www.w3.org/1999/xlink" xlink:title="femur to tarsomere 5" id="ABBRID0ETAAI" xlink:type="simple">F-T</abbrev>
                    </th></tr><tr><td rowspan="1" colspan="1">Foreleg</td><td rowspan="1" colspan="1">2.67</td><td rowspan="1" colspan="1">95 : 92 : 56: 21 : 15 : 8 : 9</td></tr><tr><td rowspan="1" colspan="1">Midleg</td><td rowspan="1" colspan="1">1.94</td><td rowspan="1" colspan="1">115 : 112 : 64 : 33 : 16 : 8 : 9</td></tr><tr><td rowspan="1" colspan="1">Hindleg</td><td rowspan="1" colspan="1">1.49</td><td rowspan="1" colspan="1">117 : 117 : 55 : 37 : 19 : 9 : 10</td></tr></tbody></table></table-wrap><p>
              <bold>Type material.</bold> Holotype female, Chongxin village, Yong’an town, Fenggang county, Zunyi city, Guizhou province, China (<named-content xmlns:xlink="http://www.w3.org/1999/xlink" content-type="dwc:verbatimCoordinates" xlink:type="simple"><named-content content-type="geo-json" specific-use="{&#34;type&#34;:&#34;Point&#34;,&#34;coordinates&#34;:[107.599428,28.108747]}" id="NCID0E3BAI" xlink:type="simple">28°06'31.49"N, 107°35'57.94"E</named-content></named-content>), 12. IV. 2016, alt. 908m, Qiongqiong Chang col. Paratypes: 2 males and 3 females, same data as holotype.</p></tp:treatment-sec><tp:treatment-sec sec-type="distribution" id="SECID0EBCAI"><title>Distribution.</title><p>China (Guizhou Province).</p></tp:treatment-sec><tp:treatment-sec sec-type="etymology" id="SECID0EGCAI"><title>Etymology.</title><p>This species is named in tribute to Fenggang county, where the specimens were collected.</p></tp:treatment-sec></tp:taxon-treatment>
